# Supplementary material for: Dysregulated S100A9 Expression Impairs Matrix Deposition in Chronic Wounds
Source: Int J Mol Sci. 2024 Sep 16;25(18):9980. doi: 10.3390/ijms25189980 (PMC11432490; doi:10.3390/ijms25189980)
Supplement: Supplementary file 1 [file ijms-25-09980-s001.zip]

Archive with 1 entries (1 files):
- ijms-3193288-supplementary.pdf
